# Supplementary material for: Focus on Key Issues in Immune Thrombotic Thrombocytopenic Purpura: Italian Experience of Six Centers
Source: J Clin Med. 2021 Dec 4;10(23):5702. doi: 10.3390/jcm10235702 (PMC8658151; doi:10.3390/jcm10235702)
Supplement: Supplementary file 1 [file jcm-10-05702-s001.zip]

Archive with 1 entries (1 files):
- jcm-1471560-supplementary.pdf
